# Supplementary material for: Highly Stable Liposomes Based on Tetraether Lipids as a Promising and Versatile Drug Delivery System
Source: Materials (Basel). 2022 Oct 9;15(19):6995. doi: 10.3390/ma15196995 (PMC9571198; doi:10.3390/ma15196995)
Supplement: Supplementary file 1 [file materials-15-06995-s001.zip]

Archive with 1 entries (1 files):
- materials-1916381-supplementary.pdf
